# Supplementary material for: Renadirsen, a Novel 2′OMeRNA/ENA® Chimera Antisense Oligonucleotide, Induces Robust Exon 45 Skipping for Dystrophin In Vivo
Source: Curr Issues Mol Biol. 2021 Sep 25;43(3):1267–81. doi: 10.3390/cimb43030090 (PMC8928966; doi:10.3390/cimb43030090)
Supplement: Supplementary file 1 [file cimb-43-00090-s001.zip]

Archive with 1 entries (1 files):
- cimb-1337756-supplementary.pdf
